# Supplementary material for: A Minimal Subset of Seven Genes Associated with Tumor Hepatocyte Differentiation Predicts a Poor Prognosis in Human Hepatocellular Carcinoma
Source: Cancers (Basel). 2021 Nov 10;13(22):5624. doi: 10.3390/cancers13225624 (PMC8616205; doi:10.3390/cancers13225624)
Supplement: Supplementary file 1 [file cancers-13-05624-s001.zip]

Archive with 1 entries (1 files):
- cancers-1425904-supplementary.pdf
